# Supplementary material for: Zinc Metalloprotease SlMEP1: An Essential Factor Required for Fungal Virulence in Stemphylium lycopersici
Source: J Fungi (Basel). 2025 Apr 22;11(5):330. doi: 10.3390/jof11050330 (PMC12112490; doi:10.3390/jof11050330)
Supplement: Supplementary file 1 [file jof-11-00330-s001.zip]

Archive with 1 entries (1 files):
- jof-3528010-supplementary.pdf
